# Supplementary material for: Characterization and In Vitro Digestion Kinetics of Purified Pulse Starches: Implications on Bread Formulation
Source: Foods. 2025 Jan 20;14(2):328. doi: 10.3390/foods14020328 (PMC11765446; doi:10.3390/foods14020328)
Supplement: Supplementary file 1 [file foods-14-00328-s001.zip]

Archive with 1 entries (1 files):
- foods-3363660-supplementary.pdf
